# Supplementary material for: Chemical (Alkali) Burn-Induced Neurotrophic Keratitis Model in New Zealand Rabbit Investigated Using Medical Clinical Readouts and In Vivo Confocal Microscopy (IVCM)
Source: Cells. 2024 Feb 22;13(5):379. doi: 10.3390/cells13050379 (PMC10931039; doi:10.3390/cells13050379)
Supplement: Supplementary file 1 [file cells-13-00379-s001.zip]

Archive with 1 entries (1 files):
- cells-2677210-supplementary.pdf
